# Supplementary material for: Serial echocardiography–based diagnosis of a left atrial thrombus mimicking myxoma in severe mitral regurgitation
Source: Eur Heart J Case Rep. 2026 Apr 22;10(5):ytag282. doi: 10.1093/ehjcr/ytag282 (PMC13158966; doi:10.1093/ehjcr/ytag282)
Supplement: ytag282_Supplementary_Data [file ytag282_supplementary_data.zip]

Archive with 5 entries (5 files):
- Supplementary Data captions.docx
- VideoS1.mp4
- VideoS2.mp4
- VideoS3.mp4
- VideoS4.mp4
